# Supplementary material for: Adapting the WHO BeSD COVID-19 Survey to Examine Behavioral and Social Drivers of Vaccine Uptake Among Transgender, Intersex, and Disability Communities in India
Source: Vaccines (Basel). 2025 Oct 24;13(11):1095. doi: 10.3390/vaccines13111095 (PMC12656831; doi:10.3390/vaccines13111095)
Supplement: Supplementary file 1 [file vaccines-13-01095-s001.zip]

Archive with 1 entries (1 files):
- IHVE2 English Survey (1).pdf
